# Supplementary material for: Whole-exome sequencing analysis identifies distinct mutational profile and novel prognostic biomarkers in primary gastrointestinal diffuse large B-cell lymphoma
Source: Exp Hematol Oncol. 2022 Oct 15;11:71. doi: 10.1186/s40164-022-00325-7 (PMC9569083; doi:10.1186/s40164-022-00325-7)
Supplement: Supplementary file 1 — Additional file 1: Table S1. Clinicopathological information of 53 pGI-DLBCL patients. [file 40164_2022_325_MOESM1_ESM.xlsx]

## Sheet: Sheet1
Supplementary Table 1. Clinicopathological information of 53 pGI-DLBCL patients.
Patient_ID	Gender	Age	Primary_Site	Hans_Algorithm	MYC_Rearrangement	BCL6_Rearrangement	BCL2_Rearrangement	EBER_Expression	B_Symptom	Hp_Infection	HBsAg	HBeAg	LDH	Hypoproteinemia	Anemia	ECOG_Score	Lugano_Stage	IPI_Risk_Group	Overall_Survival_Status	Overall_Survival (Months)
P01	Male	36	Large intestine	GCB	No	No	No	No	No	No	Positive	Negative	Normal	No	Yes	1	I	0	Alive	24.6667
P02	Male	59	Small intestine	GCB	No				Yes	No	Positive	Negative	Normal	Yes	Yes	1	IVB	1	Alive	47.3333
P03	Female	67	Small intestine	GCB	No	Yes	No		No	Yes	Negative	Negative	Elevated	Yes	Yes	2	II2	3	Alive	8.1
P04	Female	73	Stomach	GCB	Yes	No	No		No	Yes	Negative	Negative	Elevated	Yes	Yes	2	II2	3	Alive	8.13333
P05	Male	65	Large intestine	GCB				No	Yes	No	Negative	Negative	Elevated	Yes	Yes	1	II1	2	Alive	57.2333
P06	Female	55	Large intestine	GCB				No	No	No	Negative	Negative	Normal	Yes	Yes	1	I	0	Alive	29.1333
P07	Male	32	Small intestine	GCB	No	No	No		No	Yes	Negative	Negative	Elevated	Yes	Yes	1	IV	2	Alive	12.1
P08	Male	50	Small intestine	GCB				No	No	Yes	Negative	Negative	Normal	Yes	Yes	0	II1	0	Alive	26.6333
P09	Male	58	Stomach	GCB	No	No	No		No	Yes	Negative	Negative	Elevated	Yes	Yes	0	II2	1	Alive	7.66667
P10	Female	68	Small intestine	GCB	No	No	No		Yes	Yes	Negative	Negative	Elevated	Yes	Yes	2	IV	5	Alive	10.2667
P11	Female	49	Small intestine	GCB				No	No	No	Negative	Negative	Elevated	Yes	Yes	1	IV	1	Alive	26.8
P12	Male	66	Stomach	GCB	No	No	No		No	Yes	Negative	Negative	Normal	Yes	Yes	1	I	1	Alive	21.4667
P13	Male	66	Large intestine	GCB				No	Yes	No	Negative	Negative	Normal	Yes	Yes	1	IV	3	Alive	0.233333
P14	Male	50	Stomach	GCB				No	No	Yes	Positive	Negative	Elevated	No	Yes	1	I	1	Alive	8.13333
P15	Male	44	Large intestine	GCB	Yes	No	No		No	No	Negative	Negative	Normal	Yes	Yes	1	I	0	Alive	20.9333
P16	Male	33	Small intestine	GCB				No	No	No	Negative	Negative	Normal	Yes	Yes	1	II2	0	Alive	26.1667
P17	Male	46	Small intestine	GCB					Yes	No	Negative	Negative	Elevated	Yes	Yes	1	II2	1	Alive	5.46667
P18	Male	70	Small intestine	GCB				No	No	No	Negative	Negative	Normal	Yes	Yes	1	IIE	1	Alive	65.1333
P19	Male	28	Small intestine	GCB	No	No	No		Yes	No	Positive	Positive	Elevated	Yes	Yes	1	IV	3	Alive	7.2
P20	Male	61	Small intestine	GCB	No	No	No	No	No	Yes	Positive	Negative	Elevated	Yes	Yes	1	I	2	Dead	3.13333
P21	Male	66	Small intestine	GCB				No	Yes	No	Negative	Negative	Normal	No	Yes	1	II1	1	Alive	28.5
P22	Female	54	Stomach	GCB	Yes	No	No		No	Yes	Negative	Negative	Elevated	Yes	Yes	1	IV	3	Dead	10.2
P23	Male	74	Small intestine	GCB	No	No	No		No	No	Positive	Negative	Elevated	Yes	Yes	1	IV	4	Alive	27.7333
P24	Male	30	Large intestine	GCB	No	No	No	No	No	No	Negative	Negative	Normal	Yes	Yes	1	II2	0	Alive	128.467
P25	Male	61	Small intestine	GCB	No	No	No		No	Yes	Negative	Negative	Normal	Yes	Yes	1	I	1	Alive	12.6
P26	Male	82	Large intestine	GCB				No	No	No	Positive	Negative	Normal	Yes	Yes	2	IIE	2	Dead	1.06667
P27	Male	62	Stomach	GCB	No	No	No	No	No	No	Negative	Negative	Elevated	Yes	Yes	1	IV	4	Dead	2.66667
P28	Male	66	Large intestine	GCB				No	No	No	Negative	Negative	Normal	Yes	Yes	1	II1	1	Alive	25.2667
P29	Male	50	Small intestine	GCB	Yes	No	No		No	No	Negative	Negative	Normal	No	No	1	II1	0	Alive	21.2667
P30	Female	65	Stomach	GCB				No	No	No	Negative	Negative	Elevated	Yes	Yes	1	I	2	Alive	46.8333
P31	Male	68	Large intestine	GCB	No	No	No	No	No	Yes	Negative	Negative	Elevated	Yes	Yes	2	IV	3	Alive	28.4667
P32	Female	58	Small intestine	GCB				No	No	No	Negative	Negative	Elevated	Yes	Yes	1	II2	1	Dead	16.4667
P33	Male	62	Small intestine	non-GCB	No	No	No		No	No	Negative	Negative	Normal	Yes	Yes	1	II2	1	Alive	7.4
P34	Male	27	Small intestine	non-GCB	No	No	No	No	No	Yes	Negative	Negative	Elevated	Yes	Yes	1	IV	2	Alive	31.3
P35	Male	53	Small intestine	non-GCB	No	No	No	No	No	No	Positive	Negative	Elevated	No	Yes	2	IV	3	Alive	14.9
P36	Male	56	Large intestine	non-GCB	No	No	No		No	No	Negative	Negative	Normal	Yes	Yes	1	II1	0	Alive	7.43333
P37	Male	58	Small intestine	non-GCB				No	No	Yes	Negative	Negative	Elevated	Yes	Yes	1	IV	3	Alive	23.1
P38	Male	76	Small intestine	non-GCB	No	No	No		Yes	Yes	Negative	Negative	Elevated	Yes	Yes	2	II1	3	Alive	21
P39	Male	66	Small intestine	non-GCB				No	No	Yes	Negative	Negative	Normal	Yes	Yes	1	II1	1	Alive	9.33333
P40	Female	68	Small intestine	non-GCB	No	Yes	No	No	Yes	Yes	Negative	Negative	Elevated	Yes	Yes	1	IV	4	Dead	9.53333
P41	Female	62	Large intestine	non-GCB				No	Yes	No	Positive	Negative	Elevated	Yes	Yes	1	II2	2	Dead	5.2
P42	Male	31	Small intestine	non-GCB					Yes	No	Negative	Negative	Normal	No	Yes	1	II1	0	Alive	87
P43	Male	54	Small intestine	non-GCB				No	No	No	Negative	Negative	Elevated	No	Yes	1	II2	1	Alive	22
P44	Male	52	Small intestine	non-GCB				No	No	Yes	Negative	Negative	Elevated	Yes	Yes	1	II1	1	Dead	11.1
P45	Male	76	Stomach	non-GCB	No	No	No	No	Yes	Yes	Positive	Negative	Elevated	Yes	Yes	2	IV	4	Dead	8.86667
P46	Female	66	Large intestine	non-GCB	No	No	No	No	Yes	No	Negative	Negative	Elevated	Yes	Yes	1	IV	3	Alive	7.36667
P47	Female	56	Small intestine	non-GCB	No	No	No	No	No	No	Negative	Negative	Elevated	Yes	Yes	1	II2	1	Dead	11.5333
P48	Male	50	Stomach	non-GCB					No	Yes	Negative	Negative	Elevated	Yes	Yes	1	IV	2	Alive	14.7
P49	Male	77	Small intestine	non-GCB	No	No	No		No	No	Negative	Negative	Normal	Yes	Yes	2	II1	2	Alive	16.5333
P50	Male	31	Stomach	non-GCB	No				No	No	Negative	Negative	Normal	Yes	Yes	2	II	1	Alive	83.5333
P51	Female	71	Stomach	GCB					Yes	Yes	Positive	Negative	Elevated	Yes	Yes	1	IV	4	Dead	3.06667
P52	Male	50	Small intestine	non-GCB	No			No	No	No	Negative	Negative	Normal	Yes	Yes	1	I	0	Alive	88
P53	Male	21	Large intestine	non-GCB	No	No	No	No	No	No	Negative	Negative	Elevated	No	Yes	1	II1	1	Alive	24.9667
