# Supplementary material for: Whole-exome sequencing analysis identifies distinct mutational profile and novel prognostic biomarkers in primary gastrointestinal diffuse large B-cell lymphoma
Source: Exp Hematol Oncol. 2022 Oct 15;11:71. doi: 10.1186/s40164-022-00325-7 (PMC9569083; doi:10.1186/s40164-022-00325-7)
Supplement: Supplementary file 5 — Additional file 5: Table S5. Summary of IGLL5 and LRP1B mutations in pGI-DLBCL. [file 40164_2022_325_MOESM5_ESM.xlsx]

## Sheet: Sheet1
Supplementary Table 5. Summary of IGLL5 and LRP1B mutations in pGI-DLBCL.
Patient_ID	Gene_Name	Chromosome	Start_Position	End_Position	Variant_Classification	Variant_Type	Ref	Alt	Existing_Variation	Exon_Num	cDNA_Change	Protein_Change
P01	IGLL5	22	23230234	23230234	start_lost	SNP	A	G	rs767386322	1|3	c.1A>G	p.Met1?
P02	IGLL5	22	23230259	23230259	missense_variant	SNP	G	A	rs537757846	1|3	c.26G>A	p.Gly9Asp
P03	IGLL5	22	23230292	23230292	missense_variant	SNP	C	T	rs774342744	1|3	c.59C>T	p.Pro20Leu
P03	IGLL5	22	23230399	23230399	missense_variant	SNP	G	C	rs531309531	1|3	c.166G>C	p.Val56Leu
P04	IGLL5	22	23230394	23230394	missense_variant	SNP	C	T	.	1|3	c.161C>T	p.Ala54Val
P05	IGLL5	22	23235972	23235972	missense_variant	SNP	G	C	rs777202560	2|3	c.299G>C	p.Gly100Ala
P06	IGLL5	22	23230364	23230364	missense_variant	SNP	C	T	rs538723125	1|3	c.131C>T	p.Ala44Val
P07	IGLL5	22	23230315	23230315	missense_variant	SNP	C	G	rs148489860	1|3	c.82C>G	p.Leu28Val
P08	IGLL5	22	23230400	23230400	missense_variant	SNP	T	C	rs189360394	1|3	c.167T>C	p.Val56Ala
P08	IGLL5	22	23235956	23235956	missense_variant	SNP	C	G	.	2|3	c.283C>G	p.Leu95Val
P09	IGLL5	22	23230330	23230330	missense_variant	SNP	A	C	.	1|3	c.97A>C	p.Met33Leu
P09	IGLL5	22	23230409	23230409	missense_variant	SNP	G	C	rs776384337	1|3	c.176G>C	p.Ser59Thr
P09	IGLL5	22	23230414	23230414	missense_variant	SNP	T	C	.	1|3	c.181T>C	p.Ser61Pro
P10	IGLL5	22	23230279	23230279	missense_variant	SNP	C	A	rs564743210	1|3	c.46C>A	p.Leu16Met
P11	IGLL5	22	23230346	23230346	missense_variant	SNP	T	G	rs777043119	1|3	c.113T>G	p.Leu38Arg
P12	IGLL5	22	23230241	23230241	missense_variant	SNP	C	G	.	1|3	c.8C>G	p.Pro3Arg
P12	IGLL5	22	23230373	23230373	missense_variant	SNP	G	C	rs540568540	1|3	c.140G>C	p.Ser47Thr
P13	IGLL5	22	23237564	23237564	missense_variant	SNP	A	T	.	3|3	c.335A>T	p.Lys112Met
P14	IGLL5	22	23230278	23230278	missense_variant	SNP	G	C	rs544778929	1|3	c.45G>C	p.Glu15Asp
P14	IGLL5	22	23230399	23230399	missense_variant	SNP	G	C	rs531309531	1|3	c.166G>C	p.Val56Leu
P15	IGLL5	22	23230313	23230313	missense_variant	SNP	T	C	.	1|3	c.80T>C	p.Leu27Pro
P15	IGLL5	22	23230315	23230315	missense_variant	SNP	C	G	rs148489860	1|3	c.82C>G	p.Leu28Val
P15	IGLL5	22	23230327	23230327	missense_variant	SNP	G	C	rs572956964	1|3	c.94G>C	p.Ala32Pro
P16	IGLL5	22	23230292	23230311	frameshift_variant	DEL	CCAGGCAGCGCTGGCCCCTG	-	.	1|3	c.60_79del	p.Arg21AlafsTer64
P33	IGLL5	22	23237831	23237831	missense_variant	SNP	G	A	.	3|3	c.602G>A	p.Gly201Glu
P34	IGLL5	22	23235887	23235887	missense_variant	SNP	C	T	.	2|3	c.214C>T	p.Leu72Phe
P35	IGLL5	22	23230279	23230279	missense_variant	SNP	C	G	rs564743210	1|3	c.46C>G	p.Leu16Val
P36	IGLL5	22	23230328	23230328	missense_variant	SNP	C	T	rs545109780	1|3	c.95C>T	p.Ala32Val
P37	IGLL5	22	23230278	23230278	missense_variant	SNP	G	C	.	1|3	c.45G>C	p.Glu15Asp
P37	IGLL5	22	23235972	23235972	missense_variant	SNP	G	A	.	2|3	c.299G>A	p.Gly100Glu
P38	IGLL5	22	23230358	23230363	inframe_deletion	DEL	TGGTTG	-	.	1|3	c.125_130del	p.Met42_Ala44delinsThr
P38	IGLL5	22	23230367	23230368	frameshift_variant	DEL	CG	-	.	1|3	c.135_136del	p.Gln46LysfsTer45
P38	IGLL5	22	23230410	23230410	missense_variant	SNP	C	G	rs569308745	1|3	c.177C>G	p.Ser59Arg
P39	IGLL5	22	23230399	23230399	missense_variant	SNP	G	A	rs531309531	1|3	c.166G>A	p.Val56Ile
P39	IGLL5	22	23237683	23237683	missense_variant	SNP	G	A	.	3|3	c.454G>A	p.Ala152Thr
P40	IGLL5	22	23237615	23237615	missense_variant	SNP	C	G	.	3|3	c.386C>G	p.Ala129Gly
P50	IGLL5	22	23235995	23235995	missense_variant	SNP	C	A	.	2|3	c.322C>A	p.Leu108Ile
P04	LRP1B	2	141299522	141299522	missense_variant	SNP	G	T	.	44|91	c.7213C>A	p.Pro2405Thr
P19	LRP1B	2	141113962	141113962	missense_variant	SNP	A	C	.	75|91	c.11479T>G	p.Cys3827Gly
P20	LRP1B	2	141055430	141055430	missense_variant	SNP	T	C	.	84|91	c.12914A>G	p.Asn4305Ser
P20	LRP1B	2	141625779	141625779	missense_variant	SNP	G	A	rs575863957	26|91	c.4223C>T	p.Ser1408Phe
P26	LRP1B	2	141773300	141773300	missense_variant	SNP	T	C	.	13|91	c.2155A>G	p.Ile719Val
P36	LRP1B	2	141680575	141680575	missense_variant	SNP	C	T	.	21|91	c.3278G>A	p.Arg1093Gln
P38	LRP1B	2	141283554	141283554	missense_variant	SNP	C	T	.	49|91	c.7885G>A	p.Asp2629Asn
P38	LRP1B	2	141747228	141747228	splice_acceptor_variant	SNP	T	G	.	17|91	c.2645-2A>C	.
P41	LRP1B	2	141473614	141473614	missense_variant	SNP	C	T	.	37|91	c.5951G>A	p.Gly1984Asp
P52	LRP1B	2	141819753	141819753	missense_variant	SNP	T	A	.	8|91	c.1103A>T	p.Lys368Met
